# Supplementary material for: Traveling Towards Timeliness: The Association Between Travel Time and Wait Time for Rheumatoid Arthritis Care
Source: Healthcare (Basel). 2025 Oct 7;13(19):2533. doi: 10.3390/healthcare13192533 (PMC12524471; doi:10.3390/healthcare13192533)
Supplement: Supplementary file 1 [file healthcare-13-02533-s001.zip]

Archive with 1 entries (1 files):
- healthcare-3785866-supplementary.pdf
